# Supplementary material for: Loss of Hyaluronan and Proteoglycan Link Protein-1 Induces Tumorigenesis in Colorectal Cancer
Source: Front Oncol. 2021 Dec 13;11:754240. doi: 10.3389/fonc.2021.754240 (PMC8710468; doi:10.3389/fonc.2021.754240)
Supplement: Supplementary file 2 [file Table_1.xls]

## Sheet: Patient information
Supplemetnary Table S1. Patients information for Survival analysis
Patient	Days	Status	Expression	Group	sex	age	disease stage
TCGA-CM-4748	792	Alive	0	Low	male	53	stage IIIb
TCGA-DM-A280	236	Dead	0.57	Low	female	70	stage IIa
TCGA-NH-A50U	334	Dead	0.96	Low	male	42	stage Iva
TCGA-CM-6167	456	Alive	1.06	Low	female	57	stage IIIc
TCGA-CM-4746	1126	Alive	1.51	Low	male	61	stage I
TCGA-AA-A01T	1005	Alive	1.56	Low	female	63	stage III
TCGA-DM-A1D8	383	Dead	1.65	Low	female	50	–
TCGA-DM-A288	427	Dead	1.68	Low	male	68	stage IIIc
TCGA-AZ-4308	3324	Alive	2.05	Low	female	47	stage IIIb
TCGA-D5-6530	621	Alive	2.48	Low	male	53	stage I
TCGA-CK-6751	3780	Alive	2.53	Low	female	88	stage I
TCGA-RU-A8FL	1177	Alive	2.72	Low	male	51	stage IIIb
TCGA-CM-6674	394	Alive	2.82	Low	male	39	stage IIa
TCGA-A6-6781	598	Alive	2.87	Low	male	43	stage IIIc
TCGA-A6-5657	962	Alive	3.96	Low	male	65	stage IIIb
TCGA-AA-A01S	31	Alive	3.98	Low	female	47	stage III
TCGA-AA-A02K	426	Dead	3.98	Low	male	50	stage IV
TCGA-A6-A5ZU	293	Alive	4.01	Low	male	59	stage IIIb
TCGA-F4-6856	1074	Alive	4.19	Low	male	45	stage I
TCGA-G4-6298	715	Dead	4.45	Low	male	90	stage IIIb
TCGA-A6-6653	742	Alive	4.54	Low	male	82	stage I
TCGA-DM-A28K	2988	Alive	4.67	Low	male	75	stage IIa
TCGA-NH-A6GC	389	Alive	4.71	Low	female	66	stage IVb
TCGA-G4-6302	2047	Dead	5.03	Low	female	90	stage IIa
TCGA-G4-6586	1089	Alive	5.53	Low	female	73	stage IIa
TCGA-DM-A1DA	228	Dead	6.05	Low	female	71	stage IIIc
TCGA-AZ-4313	2310	Alive	6.15	Low	female	51	stage I
TCGA-A6-2671	1331	Dead	6.19	Low	male	85	stage IV
TCGA-CK-5913	1561	Alive	6.31	Low	female	58	stage II
TCGA-G4-6306	1359	Alive	6.33	Low	male	71	stage IIa
TCGA-F4-6459	262	Dead	6.41	Low	female	61	stage IIIb
TCGA-A6-2683	504	Dead	6.47	Low	male	57	stage IV
TCGA-AD-6895	763	Alive	6.61	Low	male	84	stage IIIb
TCGA-AA-3821	31	Alive	6.66	Low	female	81	stage I
TCGA-AZ-4681	3247	Alive	6.74	Low	female	79	stage IIa
TCGA-AA-A029	1581	Alive	6.78	Low	male	67	stage II
TCGA-AZ-5403	1910	Dead	6.94	Low	male	43	stage II
TCGA-AA-A01Z	1126	Alive	7.35	Low	male	68	stage II
TCGA-A6-6142	763	Alive	7.59	Low	female	56	stage IVa
TCGA-CA-5255	376	Alive	7.77	Low	male	45	stage II
TCGA-DM-A1D6	1518	Dead	8.19	Low	male	88	stage IIa
TCGA-G4-6628	2424	Alive	8.29	Low	male	78	stage I
TCGA-AA-A03F	549	Dead	8.43	Low	female	90	stage III
TCGA-AA-3842	1126	Alive	8.56	Low	male	51	stage IIa
TCGA-A6-5656	1001	Alive	8.85	Low	male	74	stage I
TCGA-AA-A017	457	Alive	8.92	Low	female	57	stage IIa
TCGA-G4-6588	796	Alive	9.01	Low	female	58	stage IIa
TCGA-F4-6569	1087	Alive	9.04	Low	male	60	stage II
TCGA-D5-6930	406	Alive	9.24	Low	male	67	stage IIa
TCGA-AA-A01D	334	Dead	9.39	Low	female	47	stage IIIc
TCGA-D5-6927	287	Alive	9.59	Low	male	34	stage IIa
TCGA-AZ-6603	899	Dead	9.87	Low	female	77	–
TCGA-DM-A1D0	3974	Alive	9.99	Low	female	79	stage IIa
TCGA-AA-3973	397	Alive	10.22	Low	male	69	stage IV
TCGA-D5-5537	1381	Dead	10.39	Low	male	83	stage IIa
TCGA-F4-6809	403	Dead	10.59	Low	female	52	stage IVa
TCGA-AA-A01F	974	Alive	10.83	Low	male	72	stage IIIb
TCGA-CM-5348	699	Alive	10.92	Low	male	72	stage IIIb
TCGA-AA-A024	1188	Dead	10.96	Low	male	81	stage II
TCGA-AA-3966	61	Alive	11.25	Low	female	89	stage IIa
TCGA-AU-6004	824	Alive	11.37	Low	female	69	stage I
TCGA-F4-6807	1309	Alive	11.38	Low	female	51	stage IIa
TCGA-AA-A00E	913	Alive	11.7	Low	male	65	stage IIa
TCGA-AD-6888	472	Dead	11.88	Low	male	73	stage IIIb
TCGA-CM-6678	335	Alive	12.18	Low	female	63	stage IVa
TCGA-A6-2686	1126	Dead	12.19	Low	female	81	stage IIa
TCGA-G4-6304	1631	Alive	12.23	Low	female	66	stage Iib
TCGA-AA-3516	396	Dead	12.38	Low	female	74	stage III
TCGA-A6-A567	1881	Dead	12.41	Low	male	56	stage IV
TCGA-AD-6889	2532	Dead	12.8	Low	male	76	stage IIa
TCGA-CM-4750	244	Alive	12.91	Low	female	34	stage IIa
TCGA-DM-A0XF	1162	Dead	12.94	Low	male	67	stage IIIc
TCGA-SS-A7HO	1829	Alive	13.05	Low	female	44	stage IIb
TCGA-DM-A285	179	Dead	13.13	Low	female	71	stage IV
TCGA-4T-AA8H	385	Alive	13.16	Low	female	42	stage IIa
TCGA-AD-5900	370	Alive	13.49	Low	male	67	stage I
TCGA-G4-6311	1199	Alive	13.64	Low	male	80	stage III
TCGA-AA-A01C	457	Alive	13.65	Low	male	75	stage IIIa
TCGA-A6-6782	617	Alive	13.67	Low	male	82	stage IIb
TCGA-NH-A50V	588	Alive	13.77	Low	male	69	stage IIIb
TCGA-CK-4952	475	Alive	13.92	Low	female	48	stage IIIb
TCGA-NH-A8F8	511	Dead	14.04	Low	male	79	stage IV
TCGA-G4-6299	2268	Alive	14.1	Low	male	69	stage IIIc
TCGA-AA-A02E	90	Dead	14.12	Low	female	82	stage IV
TCGA-D5-6534	1316	Alive	14.29	Low	female	62	stage IIa
TCGA-D5-6538	521	Alive	14.37	Low	female	79	stage IIIb
TCGA-WS-AB45	2130	Alive	14.48	Low	female	52	stage IIa
TCGA-A6-2679	1366	Alive	14.68	Low	female	73	stage IIb
TCGA-AA-3837	1186	Alive	14.71	Low	male	67	stage IIa
TCGA-F4-6806	1260	Alive	14.74	Low	female	59	stage I
TCGA-AA-3514	31	Alive	14.88	Low	female	81	stage I
TCGA-A6-5659	926	Alive	14.91	Low	male	82	stage I
TCGA-AA-3870	912	Alive	15.26	Low	female	71	stage IV
TCGA-A6-5666	995	Alive	15.28	Low	male	78	stage Iic
TCGA-A6-2676	1305	Dead	15.35	Low	female	75	stage IIb
TCGA-AA-A00U	518	Alive	15.46	Low	male	50	stage IIIb
TCGA-AA-3524	1096	Alive	15.56	Low	male	85	stage II
TCGA-CM-6166	669	Alive	15.57	Low	female	48	stage I
TCGA-D5-6529	614	Alive	15.65	Low	male	69	stage IIa
TCGA-CM-5868	518	Alive	15.77	Low	female	59	stage IVa
TCGA-AA-3663	212	Alive	15.93	Low	male	42	stage II
TCGA-CM-6164	883	Alive	15.94	Low	female	46	stage IIa
TCGA-DM-A28C	2475	Dead	16.08	Low	male	73	stage IIa
TCGA-NH-A50T	553	Alive	16.15	Low	female	68	–
TCGA-AA-A02R	670	Dead	16.3	Low	female	84	stage IIa
TCGA-DM-A28M	2895	Alive	16.36	Low	male	63	stage IIa
TCGA-A6-A56B	1711	Dead	16.65	Low	male	57	–
TCGA-AA-A00R	30	Alive	16.7	Low	female	64	stage I
TCGA-CM-5344	670	Alive	16.77	Low	female	39	stage IIIb
TCGA-AD-6901	682	Dead	16.86	Low	male	78	–
TCGA-D5-6540	491	Alive	16.89	Low	male	66	stage I
TCGA-CM-6675	397	Alive	16.92	Low	male	35	stage IVb
TCGA-CM-4747	761	Alive	17.05	Low	male	47	stage IVa
TCGA-CM-6679	306	Alive	17.36	Low	male	58	stage IIa
TCGA-AA-3489	214	Dead	17.45	Low	male	75	stage II
TCGA-G4-6320	804	Alive	17.54	Low	male	73	stage III
TCGA-AA-A02J	153	Dead	17.57	Low	female	70	stage IV
TCGA-AZ-4614	172	Dead	17.6	Low	female	71	stage IVa
TCGA-CM-5861	457	Alive	17.67	Low	female	63	stage IIa
TCGA-AA-A00D	578	Alive	17.76	Low	male	70	stage I
TCGA-AZ-6598	1503	Dead	17.82	Low	female	77	stage II
TCGA-AA-3667	426	Alive	18.33	Low	female	36	stage I
TCGA-AY-A8YK	573	Alive	18.58	Low	male	44	stage IVa
TCGA-G4-6309	2600	Alive	18.69	Low	female	40	stage IIIb
TCGA-D5-7000	312	Alive	18.82	Low	male	79	stage I
TCGA-AA-3952	61	Dead	18.93	Low	male	68	stage IIIc
TCGA-CA-6718	306	Dead	19.2	Low	male	46	stage II
TCGA-AA-A02W	1247	Alive	19.34	Low	female	73	stage I
TCGA-DM-A1HB	4126	Alive	19.75	Low	male	75	stage IIIb
TCGA-4N-A93T	146	Alive	19.84	Low	male	67	stage IIIb
TCGA-CM-5860	974	Alive	20.01	Low	male	44	stage IIa
TCGA-AA-A01Q	31	Alive	20.03	Low	female	48	stage II
TCGA-A6-6652	751	Alive	20.18	Low	male	59	stage IVa
TCGA-A6-5667	887	Alive	20.35	Low	female	40	stage IIIb
TCGA-G4-6294	858	Dead	20.39	Low	male	75	stage IV
TCGA-AY-6196	6	Alive	20.41	Low	male	47	stage IIIc
TCGA-D5-6898	229	Alive	20.66	Low	male	51	stage I
TCGA-AZ-6599	206	Dead	20.89	Low	male	72	stage I
TCGA-NH-A8F7	543	Alive	20.99	Low	female	53	stage IIa
TCGA-AA-3877	943	Alive	21.2	Low	female	83	stage I
TCGA-QG-A5Z1	256	Dead	21.2	Low	male	71	stage IIIb
TCGA-CA-6716	371	Alive	21.22	Low	male	65	stage II
TCGA-AA-3555	911	Alive	21.29	Low	female	81	stage IIa
TCGA-AA-3994	822	Alive	21.51	Low	male	69	stage IIIb
TCGA-CM-6680	366	Alive	21.78	Low	female	78	stage IIIb
TCGA-DM-A28F	1094	Dead	21.95	Low	male	73	stage IIIb
TCGA-CK-5912	1493	Dead	21.96	Low	male	82	stage I
TCGA-D5-6932	346	Alive	22.56	Low	male	69	stage IIa
TCGA-AA-3841	1124	Alive	22.78	Low	male	66	stage IIa
TCGA-D5-5540	1706	Alive	22.78	Low	male	73	stage IIa
TCGA-D5-5539	596	Alive	23.02	Low	male	60	stage IIa
TCGA-AA-3979	730	Alive	23.26	Low	male	84	stage IIa
TCGA-AA-A00N	122	Dead	23.51	Low	male	74	stage IIb
TCGA-CK-4948	4502	Alive	23.68	Low	female	45	stage IIa
TCGA-AA-3531	1035	Alive	24.02	Low	female	75	stage IIa
TCGA-QG-A5Z2	952	Alive	24.34	Low	male	61	stage I
TCGA-A6-2677	740	Dead	24.8	Low	female	68	stage IIIc
TCGA-CM-5862	153	Dead	24.84	Low	male	80	stage IVa
TCGA-G4-6297	2506	Alive	24.93	Low	female	55	stage IV
TCGA-AA-3848	306	Dead	24.98	Low	female	82	stage IIIc
TCGA-CK-5916	643	Dead	24.98	Low	female	71	stage I
TCGA-F4-6461	338	Dead	25.07	Low	female	41	stage IIIc
TCGA-A6-3808	1014	Alive	25.12	Low	male	73	stage IIa
TCGA-D5-6929	408	Alive	25.42	Low	female	49	stage IV
TCGA-AZ-6600	368	Dead	25.46	Low	male	64	stage IV
TCGA-AA-3858	945	Alive	25.69	Low	male	67	stage I
TCGA-CA-5254	386	Alive	25.76	Low	female	42	stage II
TCGA-A6-5665	671	Alive	25.8	Low	female	84	stage IIa
TCGA-CM-4744	609	Alive	25.89	Low	male	69	stage I
TCGA-A6-5662	718	Alive	25.97	Low	male	46	stage IVa
TCGA-AZ-6605	159	Dead	26.08	Low	male	77	stage IIIb
TCGA-AY-A71X	588	Alive	26.13	Low	female	54	stage I
TCGA-AA-A01R	1065	Alive	26.27	Low	male	47	stage III
TCGA-AY-5543	1004	Alive	26.42	Low	female	65	stage IVa
TCGA-DM-A28E	3648	Alive	26.49	Low	female	72	stage IIa
TCGA-AA-A02O	28	Alive	26.57	Low	male	82	stage II
TCGA-AA-A02Y	1216	Alive	29.17	High	male	73	stage I
TCGA-CM-4752	396	Alive	29.35	High	male	58	stage IIa
TCGA-A6-2681	1387	Alive	29.36	High	female	73	–
TCGA-CM-6163	90	Alive	29.47	High	male	74	stage I
TCGA-3L-AA1B	475	Alive	29.5	High	female	61	stage I
TCGA-AA-3812	1066	Alive	29.5	High	female	82	stage IIa
TCGA-AA-A00A	1157	Alive	29.76	High	male	80	stage IIa
TCGA-DM-A0XD	743	Dead	29.88	High	male	65	stage IIa
TCGA-A6-5664	672	Alive	29.89	High	male	80	stage IIIc
TCGA-G4-6317	1095	Alive	30.04	High	female	51	stage IIIc
TCGA-A6-3807	1054	Alive	30.11	High	female	53	stage IIIc
TCGA-G4-6295	254	Alive	30.13	High	female	70	stage II
TCGA-NH-A6GA	302	Dead	30.29	High	male	58	stage IIIc
TCGA-D5-5541	1701	Alive	30.46	High	male	63	stage IIIb
TCGA-DM-A1D9	4270	Alive	30.46	High	female	67	stage IIa
TCGA-AA-A01I	943	Alive	30.57	High	male	76	stage I
TCGA-CK-5914	669	Alive	30.78	High	male	81	stage III
TCGA-AA-3675	1431	Alive	30.97	High	male	84	–
TCGA-AA-3502	1065	Alive	31.11	High	male	73	stage I
TCGA-A6-2678	1286	Alive	31.14	High	female	43	stage IIIb
TCGA-G4-6307	1674	Alive	31.22	High	female	37	stage IIIb
TCGA-AY-A54L	525	Alive	31.81	High	female	74	stage I
TCGA-G4-6322	792	Alive	31.89	High	male	65	stage IIIb
TCGA-AA-3544	426	Alive	32.3	High	male	68	stage I
TCGA-AA-3673	1522	Alive	32.4	High	female	53	stage II
TCGA-AA-A00Q	1278	Alive	32.53	High	female	66	stage IIIb
TCGA-AA-A03J	1246	Alive	32.8	High	female	65	stage I
TCGA-D5-6537	146	Dead	32.9	High	male	64	stage IIIb
TCGA-CM-6165	488	Alive	32.99	High	male	74	stage IIa
TCGA-AA-3950	730	Alive	33.38	High	female	79	stage IIa
TCGA-DM-A1DB	1348	Dead	33.55	High	male	68	stage IIa
TCGA-DM-A28H	3561	Alive	33.6	High	male	50	stage IIIc
TCGA-AM-5821	28	Alive	33.72	High	female	68	stage IIa
TCGA-AA-3866	518	Alive	33.87	High	female	78	stage I
TCGA-AA-3833	485	Alive	33.94	High	female	63	stage IIa
TCGA-QG-A5YX	1003	Alive	33.96	High	female	61	stage IIa
TCGA-F4-6855	1442	Alive	34.04	High	female	70	stage IIa
TCGA-A6-2672	1419	Alive	34.39	High	female	82	stage IIIb
TCGA-A6-2680	1068	Alive	34.75	High	female	72	–
TCGA-G4-6315	1883	Alive	34.96	High	male	66	stage IV
TCGA-DM-A282	4233	Alive	35	High	female	60	stage IIa
TCGA-NH-A6GB	476	Alive	35.21	High	female	71	stage IIIc
TCGA-AD-6963	834	Alive	35.45	High	male	58	–
TCGA-AA-3510	1946	Alive	35.46	High	male	70	stage II
TCGA-G4-6626	1422	Dead	35.53	High	male	90	stage IIa
TCGA-DM-A0X9	3641	Alive	35.66	High	female	71	stage IIa
TCGA-AA-A00Z	669	Alive	35.87	High	male	70	stage IIa
TCGA-AZ-4615	1002	Alive	35.9	High	male	84	stage IIIb
TCGA-CM-6676	337	Alive	36.05	High	male	82	stage I
TCGA-AA-A00J	549	Alive	36.16	High	male	80	stage IIIb
TCGA-AA-3947	1004	Alive	36.18	High	female	60	stage IIb
TCGA-AA-3549	639	Alive	36.36	High	male	69	stage I
TCGA-A6-6140	734	Alive	36.57	High	male	62	stage IIa
TCGA-CM-6170	457	Alive	36.59	High	female	73	stage I
TCGA-AA-A00F	1035	Alive	36.63	High	male	66	stage IIIc
TCGA-AA-3542	395	Alive	36.82	High	male	69	stage IIIc
TCGA-T9-A92H	362	Alive	37.02	High	male	82	stage IIa
TCGA-AA-3855	975	Alive	37.32	High	male	72	stage I
TCGA-AZ-6607	97	Dead	37.69	High	male	69	stage IV
TCGA-A6-2674	1331	Alive	38.36	High	male	72	stage IV
TCGA-AA-A01G	365	Alive	38.52	High	male	63	stage IIa
TCGA-AA-3930	61	Dead	38.7	High	male	66	stage IV
TCGA-F4-6808	1024	Alive	39.08	High	female	54	stage I
TCGA-A6-6650	627	Alive	39.98	High	female	69	stage IIa
TCGA-AY-6386	542	Alive	40.97	High	female	66	stage IIIb
TCGA-AY-4070	496	Dead	41.12	High	female	50	stage IIIc
TCGA-AA-3696	153	Dead	41.47	High	female	75	stage IV
TCGA-AA-3494	31	Alive	41.48	High	male	55	stage IV
TCGA-AA-3662	184	Alive	41.52	High	female	80	stage IV
TCGA-AM-5820	14	Alive	42.17	High	female	59	stage IVa
TCGA-AY-A69D	543	Alive	42.26	High	female	55	stage IIa
TCGA-5M-AAT4	49	Dead	42.6	High	male	74	–
TCGA-AA-3538	791	Alive	43.07	High	female	54	stage I
TCGA-A6-2684	1127	Alive	43.31	High	female	75	stage I
TCGA-QL-A97D	666	Alive	44.4	High	female	84	stage I
TCGA-AZ-6606	357	Dead	44.5	High	male	81	stage IV
TCGA-DM-A28G	1849	Dead	44.5	High	male	75	stage IIa
TCGA-DM-A28A	805	Dead	44.74	High	male	78	–
TCGA-A6-5661	1020	Alive	45.05	High	female	80	stage IIa
TCGA-AZ-6601	3042	Dead	45.15	High	male	68	stage II
TCGA-AA-A02H	61	Dead	45.16	High	female	74	stage IV
TCGA-A6-6651	662	Alive	45.23	High	female	55	stage IIIb
TCGA-D5-6922	308	Alive	46.08	High	male	76	stage IIa
TCGA-CK-6748	61	Alive	46.33	High	female	45	stage IV
TCGA-AA-3532	882	Alive	47.5	High	male	63	stage IIa
TCGA-AA-3534	882	Alive	47.87	High	female	78	stage IIa
TCGA-CM-6168	395	Alive	48.03	High	female	84	stage IIa
TCGA-CA-6717	388	Alive	48.18	High	male	57	stage II
TCGA-AA-3560	608	Alive	48.66	High	female	72	stage IIIc
TCGA-AA-A01X	791	Alive	50	High	female	80	stage III
TCGA-AA-3710	821	Alive	50.92	High	female	80	stage IIa
TCGA-AU-3779	441	Alive	51.08	High	female	80	stage I
TCGA-F4-6570	188	Dead	51.39	High	female	78	stage IIa
TCGA-A6-6780	612	Alive	51.41	High	male	74	stage IIa
TCGA-A6-6654	726	Alive	51.85	High	female	65	stage IIIb
TCGA-AA-3956	1035	Alive	52.37	High	male	65	stage IIa
TCGA-CK-4951	2134	Dead	52.68	High	female	79	stage IIa
TCGA-A6-2670	775	Alive	52.91	High	male	45	stage IIa
TCGA-AA-3488	153	Dead	52.99	High	male	58	stage IV
TCGA-AA-3519	276	Alive	53.01	High	male	63	stage III
TCGA-F4-6805	1047	Alive	53.35	High	female	58	stage IIa
TCGA-F4-6854	16	Alive	53.86	High	female	77	stage IVa
TCGA-AA-A01K	943	Alive	53.88	High	female	74	stage IIIc
TCGA-G4-6310	1935	Alive	53.89	High	male	69	stage IIIb
TCGA-A6-6649	735	Alive	54.53	High	male	66	stage IIIb
TCGA-AA-3854	1096	Alive	55.74	High	female	71	stage I
TCGA-AA-3511	212	Alive	55.92	High	male	64	stage II
TCGA-AA-3856	30	Alive	56.43	High	male	59	stage IIa
TCGA-AA-3664	1643	Alive	56.89	High	female	74	stage II
TCGA-AA-3660	2375	Alive	57	High	female	51	stage II
TCGA-G4-6314	1093	Alive	57.21	High	female	76	stage IV
TCGA-AZ-4323	43	Dead	57.71	High	male	37	stage IV
TCGA-CA-5796	377	Alive	58.15	High	female	52	stage IIa
TCGA-AA-3864	1612	Alive	59.37	High	male	71	stage II
TCGA-CM-6162	365	Alive	59.57	High	female	48	stage IIIb
TCGA-AA-A00L	1157	Alive	59.63	High	male	66	stage IIa
TCGA-AD-6964	331	Dead	60.51	High	male	58	–
TCGA-AA-3851	1006	Alive	60.61	High	male	74	stage IIa
TCGA-AZ-6608	59	Dead	60.82	High	female	55	stage IIa
TCGA-CA-6715	383	Alive	60.98	High	male	63	stage III
TCGA-AA-3525	245	Alive	61.05	High	male	90	stage IIIb
TCGA-A6-2682	424	Dead	61.36	High	male	70	–
TCGA-AA-3553	730	Alive	61.58	High	female	61	stage I
TCGA-AA-3655	1856	Alive	62.12	High	male	68	stage II
TCGA-D5-6928	354	Alive	62.61	High	male	80	stage IIa
TCGA-AZ-4315	1776	Alive	63.11	High	male	61	stage IIa
TCGA-AA-3518	31	Alive	63.91	High	female	81	stage IIa
TCGA-AA-3875	549	Alive	64.03	High	female	78	stage I
TCGA-AA-A00K	549	Alive	64.07	High	male	79	stage IIa
TCGA-AA-3949	791	Alive	64.62	High	female	87	stage IIIb
TCGA-CM-4743	701	Alive	64.76	High	male	69	stage IIa
TCGA-AA-3517	1186	Alive	65.76	High	male	60	stage IIa
TCGA-AZ-4616	156	Dead	65.77	High	female	82	stage IV
TCGA-QG-A5YW	896	Alive	66.3	High	female	55	stage IIIc
TCGA-CM-6172	335	Alive	66.55	High	female	70	stage IIIb
TCGA-AA-3846	518	Alive	66.67	High	female	74	stage IIa
TCGA-AA-3492	92	Dead	66.84	High	female	90	stage II
TCGA-G4-6625	2792	Alive	67.12	High	female	77	stage IIa
TCGA-CA-6719	435	Alive	67.69	High	male	77	stage IIa
TCGA-AD-6899	176	Dead	67.95	High	male	84	stage IIIc
TCGA-AA-3819	761	Alive	68.94	High	female	41	stage IIa
TCGA-G4-6323	419	Alive	69.45	High	male	50	stage Ia
TCGA-AA-3522	1127	Alive	69.79	High	male	67	stage IIa
TCGA-D5-6926	275	Alive	70.3	High	male	65	stage IIa
TCGA-AA-3989	242	Dead	71.23	High	male	84	stage IV
TCGA-CM-5349	915	Alive	71.79	High	female	68	stage IIa
TCGA-QG-A5YV	1301	Alive	72.03	High	female	64	stage IIIc
TCGA-CK-4947	534	Alive	72.7	High	female	46	stage IVa
TCGA-D5-6924	435	Alive	72.76	High	male	68	stage IIa
TCGA-AA-3688	578	Alive	73.28	High	male	80	stage IV
TCGA-AA-3941	730	Alive	73.36	High	female	84	stage IVa
TCGA-AA-A00O	822	Alive	73.37	High	female	83	stage IIIc
TCGA-AA-3975	1036	Alive	74.2	High	male	80	stage I
TCGA-AA-3520	731	Alive	75.49	High	female	86	stage II
TCGA-AA-A01P	1158	Dead	75.89	High	female	80	stage III
TCGA-AA-3509	1915	Alive	76.37	High	female	54	stage II
TCGA-AA-3972	1551	Alive	76.66	High	male	72	stage IV
TCGA-AA-3955	638	Alive	77.02	High	male	38	stage IIIb
TCGA-AA-3861	914	Alive	77.12	High	male	72	stage IIa
TCGA-AA-3939	395	Alive	77.51	High	male	83	stage IIa
TCGA-AA-3552	396	Dead	77.58	High	male	85	stage IIIc
TCGA-AA-3685	1127	Alive	77.85	High	male	69	stage II
TCGA-AZ-4684	1977	Alive	78.28	High	male	50	stage IVa
TCGA-AA-3543	30	Alive	79.12	High	male	84	stage I
TCGA-AA-3818	30	Dead	79.89	High	female	78	stage IIa
TCGA-D5-6920	377	Alive	80.31	High	female	77	stage IIa
TCGA-AA-3811	306	Dead	81.14	High	female	84	stage III
TCGA-AA-3526	580	Alive	82	High	male	57	stage I
TCGA-AA-3844	454	Alive	82.15	High	female	78	stage IIIc
TCGA-AA-3506	1765	Alive	83.04	High	male	77	stage I
TCGA-NH-A5IV	588	Alive	83.34	High	female	90	stage IIa
TCGA-DM-A1D7	405	Dead	83.72	High	male	82	stage IIa
TCGA-AA-3681	182	Alive	83.73	High	female	77	stage III
TCGA-AD-6965	805	Alive	84.19	High	male	62	stage IIIc
TCGA-G4-6293	4051	Alive	84.84	High	female	49	stage III
TCGA-CM-4751	822	Alive	85.47	High	male	62	stage IIIb
TCGA-A6-4107	987	Alive	87.1	High	female	57	stage IIIb
TCGA-CA-5797	383	Alive	87.46	High	male	56	stage IIa
TCGA-A6-4105	442	Dead	88.17	High	male	79	stage IIa
TCGA-AA-3561	424	Alive	88.41	High	male	72	stage IIa
TCGA-AA-3530	580	Alive	88.93	High	male	80	stage I
TCGA-A6-6138	685	Alive	89.22	High	male	61	stage I
TCGA-AA-3982	822	Alive	89.45	High	male	75	stage IIIb
TCGA-AZ-5407	2683	Alive	90.06	High	female	51	stage I
TCGA-AA-3680	335	Dead	92.67	High	female	67	stage IV
TCGA-AD-6548	650	Alive	93.15	High	female	81	stage I
TCGA-F4-6460	972	Dead	93.85	High	female	51	stage IIIb
TCGA-D5-6931	365	Alive	94.95	High	male	77	stage IIIc
TCGA-AA-3692	1095	Dead	94.97	High	female	47	stage IV
TCGA-AA-3815	1005	Alive	95.32	High	female	65	stage IIa
TCGA-AA-3548	1034	Alive	96.85	High	female	71	stage IIIc
TCGA-A6-3810	1111	Alive	97.98	High	male	62	stage IIa
TCGA-AA-3556	700	Alive	98.11	High	male	78	stage I
TCGA-A6-A565	494	Dead	100.18	High	female	34	–
TCGA-A6-2685	1133	Alive	100.41	High	female	48	–
TCGA-F4-6703	1456	Alive	100.65	High	male	64	stage IIa
TCGA-AY-4071	29	Dead	101.55	High	female	63	stage I
TCGA-AA-3862	914	Alive	101.69	High	male	82	stage IIa
TCGA-AA-3977	761	Alive	102.27	High	male	65	–
TCGA-A6-2675	1321	Alive	102.49	High	male	78	stage IIa
TCGA-A6-6137	824	Alive	103.38	High	male	55	stage IIIb
TCGA-AA-3860	945	Alive	104.6	High	female	53	stage IIIb
TCGA-AA-3679	457	Alive	104.84	High	male	59	stage IV
TCGA-5M-AAT6	290	Dead	105	High	female	40	stage IV
TCGA-AA-3666	61	Dead	107.54	High	male	68	stage III
TCGA-AA-3562	608	Alive	109.35	High	male	82	stage IIIc
TCGA-D5-6536	543	Alive	110.08	High	male	73	stage IIa
TCGA-AA-3976	791	Alive	110.2	High	male	70	stage IIa
TCGA-AA-3697	2587	Alive	110.22	High	male	77	stage III
TCGA-G4-6627	2275	Alive	110.38	High	male	84	stage IIa
TCGA-AA-3980	822	Alive	114.68	High	female	89	stage I
TCGA-D5-6533	775	Alive	114.91	High	female	68	stage IIIb
TCGA-AA-3713	579	Alive	115.05	High	male	68	stage IV
TCGA-AA-3495	1127	Alive	119.09	High	male	79	stage I
TCGA-AA-3971	489	Alive	119.28	High	male	58	stage III
TCGA-CM-6171	427	Alive	119.67	High	female	77	stage I
TCGA-CA-5256	379	Alive	120.48	High	female	54	stage IIa
TCGA-AA-3831	547	Alive	121.62	High	male	66	stage IIa
TCGA-AA-3986	580	Alive	122.13	High	male	73	stage I
TCGA-AA-A004	424	Alive	125	High	male	76	stage IIa
TCGA-AZ-4682	680	Dead	129.42	High	male	61	stage IVa
TCGA-AA-3869	822	Dead	132.43	High	male	76	stage IV
TCGA-AA-3970	1096	Alive	135.48	High	male	65	stage IIa
TCGA-CK-4950	2599	Alive	135.65	High	female	68	stage IIa
TCGA-F4-6463	1087	Alive	136.5	High	male	51	stage IIa
TCGA-D5-6541	474	Alive	136.84	High	male	49	stage IIa
TCGA-CM-6161	457	Alive	141.33	High	female	36	stage I
TCGA-CM-6169	396	Alive	145.99	High	male	67	stage IIa
TCGA-CM-5341	884	Alive	146.85	High	female	82	stage IIa
TCGA-AA-3867	731	Alive	147.4	High	male	74	stage IV
TCGA-AA-3678	1430	Alive	148.94	High	female	60	stage III
TCGA-A6-A566	758	Dead	150.9	High	female	55	stage IIIb
TCGA-A6-3809	996	Alive	153.75	High	female	71	stage IIb
TCGA-A6-6648	766	Alive	155.02	High	male	56	stage IVa
TCGA-AA-A02F	1216	Alive	167.01	High	female	68	stage IV
TCGA-AA-3715	579	Dead	175.48	High	male	77	stage II
TCGA-AA-3968	669	Alive	180.66	High	female	55	stage I
TCGA-AA-A010	1064	Alive	212.12	High	female	46	stage IIb
TCGA-CM-5864	457	Alive	238.42	High	male	60	stage I
TCGA-D5-6539	380	Alive	283.76	High	female	45	stage IIa
TCGA-D5-6535	460	Alive	448.18	High	female	80	stage IIIb
TCGA-AA-3496	31	Alive	613.51	High	female	83	stage II
